# Supplementary material for: The First Whole Genome Sequencing of Historical Lichen Specimens Enables Genome‐Wide Analysis of Fungal and Algal Symbionts
Source: Ecol Evol. 2025 Sep 22;15(9):e72216. doi: 10.1002/ece3.72216 (PMC12453609; doi:10.1002/ece3.72216)
Supplement: Supplementary file 2 — Table S1: Genomic sequences and Illumina short reads used in the phylogenetic analysis of the myconbionts. [file ECE3-15-e72216-s001.xlsx]

## Sheet: Table S1
Table S1 Genomic sequences and Illumina short reads used in the phylogenetic analysis of the myconbionts.
NCBI accession no.	Name in Figure 3	Data type
GCA_013423325	Usnea hakonensis	Genome
DRR200332	Usnea hakonensis	SRA
DRR633348-DRR633350	UhA	SRA
DRR633353-DRR633355	UhiL	SRA
SRR14721951	Usnea cornuta	SRA
BAAIEH010000001-BAAIEH010000837	Cladonia kurokawae	Genome
DRR709196	Cladonia kurokawae	SRA
DRR709198-DRR709200	CkuR	SRA
DRR709201-DRR709203	Csu1	SRA
SRR14721936	Cladonia peziziformis	SRA
